# Supplementary material for: Measuring the continuing care needs of inpatients in rural China
Source: BMC Health Serv Res. 2024 Mar 7;24:308. doi: 10.1186/s12913-024-10729-2 (PMC10921697; doi:10.1186/s12913-024-10729-2)
Supplement: Supplementary file 1 — Supplementary Material 1 [file 12913_2024_10729_MOESM1_ESM.xls]

## Sheet: Sheet1
Appendix 1. Top 10 nursing problems for discharged patients
Nursing problems	Frequency	Percentage (%)
Infection	574	8
Risk of falls	566	7.89
Impaired respiratory clearance	514	7.16
Altered ability to care for oneself in daily life	400	5.58
Altered blood pressure	371	5.17
Risk of impaired skin integrity	363	5.06
Physical activity dysfunction	355	4.95
Impaired skin integrity	304	4.24
Risk of accidental aspiration	302	4.21
Electrolyte imbalance	283	3.94
