# Supplementary material for: Measuring the continuing care needs of inpatients in rural China
Source: BMC Health Serv Res. 2024 Mar 7;24:308. doi: 10.1186/s12913-024-10729-2 (PMC10921697; doi:10.1186/s12913-024-10729-2)
Supplement: Supplementary file 2 — Supplementary Material 2 [file 12913_2024_10729_MOESM2_ESM.xls]

## Sheet: Sheet1
Appendix 2. Variable assignment
Variables	Assignment statement
Gender	Female=0; male=1
Age group	Youth=1; middle age=2; young elderly=3; elderly=4; long-lived elderly=5
Education level	Elementary school and below=1; junior high school=2; secondary or high school=3; college=4; bachelor’s degree and above=5
Marital status	Never married=0; married=1
Source of admission	Non-emergency sources=0; emergency sources=1
Mode of admission	Walk=1; stretcher=2; wheelchair=3
Purpose of visit	Non-surgical=0; surgical=1
Occupation	Farmer=1; self-employed=2; retired (resigned) person=3; worker=4; other=5
Medical payment method	New rural cooperative medical insurance=1; basic medical insurance for urban residents=2; basic medical insurance for urban workers=3; fully self-paid=4; other=5
Major diagnostic categories	Certain infectious and parasitic diseases=1, neoplasms=2, diseases of the blood and blood-forming organs and certain disorders involving the immune mechanism=3, endocrine, nutritional and metabolic diseases=4, mental and behavioral disorders=5, diseases of the nervous system=6, diseases of the eye and adnexa=7, diseases of the ear and mastoid process=8, diseases of the circulatory system=9, disea…
